# Supplementary material for: Spontaneous activity in whisker-innervating region of neonatal mouse trigeminal ganglion
Source: Sci Rep. 2022 Sep 29;12:16311. doi: 10.1038/s41598-022-20068-z (PMC9522796; doi:10.1038/s41598-022-20068-z)
Supplement: Supplementary file 2 — Supplementary Video 1. [file 41598_2022_20068_MOESM2_ESM.zip]

Archive with 5 entries (5 files):
- Movie 1.avi
- Movie 2.avi
- Movie 3.avi
- Movie 4.avi
- Movie 5.mp4
